# Supplementary material for: Curcumin Stereoisomer, Cis-Trans Curcumin, as a Novel Ligand to A1 and A3 Adenosine Receptors
Source: Pharmaceuticals (Basel). 2023 Jun 22;16(7):917. doi: 10.3390/ph16070917 (PMC10385834; doi:10.3390/ph16070917)
Supplement: Supplementary file 1 [file pharmaceuticals-16-00917-s001.zip]

Archive with 1 entries (1 files):
- pharmaceuticals-2330233-supplementary.pdf
